# Supplementary material for: Longitudinal Imaging of Injured Spinal Cord Myelin and White Matter with 3D Ultrashort Echo Time Magnetization Transfer (UTE-MT) and Diffusion MRI
Source: J Imaging. 2024 Aug 30;10(9):213. doi: 10.3390/jimaging10090213 (PMC11433189; doi:10.3390/jimaging10090213)
Supplement: Supplementary file 1 [file jimaging-10-00213-s001.zip]

Archive with 1 entries (1 files):
- jimaging-3129095-supplementary.pdf
